# Supplementary material for: Projecting future fluid intake of Chinese children in a warming world
Source: Commun Med (Lond). 2025 Jun 3;5:211. doi: 10.1038/s43856-025-00929-0 (PMC12134106; doi:10.1038/s43856-025-00929-0)
Supplement: Supplementary file 3 — Supplementary Data 1-4 [file 43856_2025_929_MOESM3_ESM.xlsx]

## Sheet: Supplementary Data 1
tm	WA	WAL	WAH	group
17	-236.129	-292.553	-179.705	TFI
18	-203.474	-248.185	-158.762	TFI
19	-171.397	-205.491	-137.304	TFI
20	-140.206	-165.306	-115.106	TFI
21	-110.207	-128.44	-91.973	TFI
22	-81.7055	-95.3729	-68.038	TFI
23	-55.0093	-65.6519	-44.3668	TFI
24	-30.4246	-37.8916	-22.9576	TFI
25	-8.23373	-10.7198	-5.74764	TFI
26	12.3883287034635	8.64735388403659	16.1293035228904	TFI
27	33.8117782021133	25.5979095775761	42.0256468266506	TFI
28	57.8007354084257	46.7609742460566	68.8404965707947	TFI
29	84.0131553605621	66.507604594609	101.518706126515	TFI
30	111.724422816857	82.9809117590045	140.46793387471	TFI
31	140.209922535645	97.5640437007559	182.855801370534	TFI
17	-119.988	-169.789	-70.1862	PWI
18	-102.364	-141.829	-62.899	PWI
19	-85.1662	-115.255	-55.0778	PWI
20	-68.62	-90.7579	-46.4821	PWI
21	-52.9509	-69.0084	-36.8934	PWI
22	-38.3844	-50.3914	-26.3774	PWI
23	-25.1462	-34.4779	-15.8145	PWI
24	-13.4619	-20.0061	-6.91769	PWI
25	-3.53711	-5.71665	-1.35757	PWI
26	5.33607958123648	2.0551436746162	8.61701548785676	PWI
27	15.1403239775624	7.93469005028232	22.3459579048424	PWI
28	27.3363033278008	17.6561222251655	37.016484430436	PWI
29	41.5829771930499	26.2463769266621	56.9195774594377	PWI
30	57.2120346225787	32.035840094787	82.3882291503704	PWI
31	73.5551646656561	36.2020755073349	110.908253823977	PWI
17	-28.3539	-54.0667	-2.64105	SSBs
18	-26.2961	-46.6595	-5.93273	SSBs
19	-24.071	-39.6312	-8.51083	SSBs
20	-21.59	-33.1516	-10.0283	SSBs
21	-18.7644	-27.3581	-10.1707	SSBs
22	-15.5056	-22.1738	-8.83737	SSBs
23	-11.725	-17.0519	-6.39818	SSBs
24	-7.33402	-11.0943	-3.57377	SSBs
25	-2.24235	-3.48948	-0.99522	SSBs
26	3.71513896063272	1.84766110623055	5.58261681503488	SSBs
27	10.8080293919513	6.72031745682041	14.8957413270823	SSBs
28	19.176923547517	13.6423851560846	24.7114619389495	SSBs
29	28.562920045651	19.6817552088907	37.4440848824112	SSBs
30	38.6345503869853	24.0092394741364	53.2598612998341	SSBs
31	49.060346072152	27.3651619066119	70.7555302376921	SSBs
17	-47.0843	-73.2012	-20.9674	OFI
18	-41.7152	-62.4054	-21.025	OFI
19	-36.3149	-52.1071	-20.5227	OFI
20	-30.8671	-42.5434	-19.1908	OFI
21	-25.3552	-33.9296	-16.7807	OFI
22	-19.7627	-26.2986	-13.2267	OFI
23	-14.0731	-19.2279	-8.91833	OFI
24	-8.27	-11.8978	-4.64224	OFI
25	-2.34297	-3.54842	-1.13752	OFI
26	3.43830631486184	1.62890156519829	5.24771106452539	OFI
27	8.41340572752213	4.44705144393401	12.3797600111103	OFI
28	12.1243087599074	6.77540376693673	17.4732137528782	OFI
29	14.7891182124887	6.25796895233299	23.3202674726444	OFI
30	16.7487506819384	2.71953366110643	30.7779677027704	OFI
31	18.3441227649292	-2.46982	39.1580667855845	OFI

## Sheet: Supplementary Data 2
Characteristics	TIF Changes	TIF Changes Lower	TIF Changes Upper	PWI Changes	PWI Changes Lower	PWI Changes Upper	SSBs Changes	SSBs Changes Lower	SSBs Changes Upper	OFI Changes	OFI Changes Lower	OFI Changes Upper
Total	24.0725	21.2114	26.9335	11.6369	9.12722	14.1466	5.76378	4.34331	7.18425	5.09875	3.71797	6.47954
Sex
Male	26.1383	21.779	30.4975	12.627	8.81483	16.4392	5.98905	3.7311	8.24699	5.89358	3.96152	7.82564
Female	22.0588	18.3215	25.7962	10.7936	7.50197	14.0853	5.51406	3.7601	7.26802	4.33973	2.36709	6.31236
Age group (Years)
7~12	17.9861	14.1607	21.8115	9.93336	6.63666	13.2301	3.43049	1.61375	5.24723	3.68833	1.8117	5.56496
13~15	28.0515	22.8685	33.2346	12.0991	7.46873	16.7295	9.01594	6.27426	11.7576	5.72475	3.22891	8.22059
16~18	37.8152	29.2084	46.4219	13.5051	5.84309	21.1671	13.6381	9.03864	18.2375	9.40756	5.20963	13.6055
BMI group
Wasting	24.5689	16.1681	32.9698	14.2644	6.90434	21.6245	2.62433	-2.16632	7.41498	6.58212	2.25385	10.9104
Standard	21.3897	18.0356	24.7438	9.64087	6.68548	12.5963	5.51952	3.86519	7.17385	4.70773	3.05646	6.359
Overweight	30.5886	21.7311	39.4461	17.43	9.72549	25.1345	7.81071	3.57721	12.0442	4.20091	0.137491	8.26434
Obesity	37.0785	25.4775	48.6794	17.1025	7.02165	27.1834	9.83627	4.19362	15.4789	7.76384	2.77272	12.755
Region
Urban	25.3187	21.3742	29.2631	12.1759	8.69228	15.6595	5.53861	3.68156	7.39565	5.65681	3.75596	7.55765
Rural	23.3474	19.2059	27.4889	11.81	8.22195	15.3981	6.21407	3.95964	8.4685	4.34694	2.35381	6.34007
Physical activity
Low	20.585	16.2646	24.9054	12.2031	8.45228	15.9539	5.01549	2.78052	7.25046	1.96667	-0.0953799	4.02873
Moderate	25.8373	20.9346	30.74	11.322	7.00927	15.6348	6.44752	4.03574	8.85929	7.27376	4.8596	9.68791
High	27.5254	21.5758	33.4749	11.1103	5.8482	16.3724	7.26584	4.40852	10.1232	7.17949	4.31966	10.0393
Monthly household income (RMB)
<2000	23.2664	9.20717	37.3256	9.3299	-3.64124	22.301	6.67552	-0.980867	14.3319	6.61905	0.430338	12.8078
2000~3999	15.583	8.6663	22.4997	4.53594	-1.32478	10.3967	2.74428	-0.869669	6.35823	7.25015	3.90261	10.5977
≥4000	25.7071	22.4412	28.973	12.9	10.0284	15.7716	6.48174	4.88372	8.07975	4.60159	3.01833	6.18485
City
Beijing	42.6008	31.4709	53.7308	20.1138	10.4169	29.8108	8.55842	3.56982	13.547	6.9056	1.71363	12.0976
Shanghai	32.1245	27.6658	36.5832	13.1311	9.18412	17.078	12.7877	10.3129	15.2626	5.81903	3.47935	8.1587
Guangzhou	12.262	6.81412	17.71	4.07181	-0.769188	8.9128	4.32643	1.8145	6.83835	4.29354	1.82965	6.75743
Weekday
No	6.45143	-1.91609	14.8189	6.48087	-0.893142	13.8549	-0.654529	-4.75928	3.45022	-1.82196	-5.84183	2.19792
Yes	28.8248	25.5261	32.1235	15.8619	13.0008	18.7231	5.63903	4.14094	7.13711	5.90702	4.38642	7.42762

## Sheet: Supplementary Data 3
tm	type	group	water_mean	water_low	water_high
17	ALL	PWI	691.593532335091	670.521904518428	712.665160151754
18	ALL	PWI	703.230458555039	684.668489448797	721.792427661282
19	ALL	PWI	714.867384774987	698.815074379165	730.91969517081
20	ALL	PWI	726.504310994935	712.961659309533	740.046962680337
21	ALL	PWI	738.141237214883	727.108244239901	749.174230189865
22	ALL	PWI	749.778163434831	741.25482917027	758.301497699393
23	ALL	PWI	761.415089654779	755.401414100638	767.428765208921
24	ALL	PWI	773.052015874727	769.547999031006	776.556032718448
25	ALL	PWI	784.688942094675	783.694583961374	785.683300227976
26	ALL	PWI	796.325868314623	794.810567737504	797.841168891743
27	ALL	PWI	807.962794534571	803.937835247032	811.987753822111
28	ALL	PWI	819.599720754519	813.065102756559	826.134338752479
29	ALL	PWI	831.236646974467	822.192370266087	840.280923682847
30	ALL	PWI	842.873573194415	831.319637775615	854.427508613216
31	ALL	PWI	854.510499414363	840.446905285143	868.574093543584
17	ALL	SSBs	84.3477645151323	72.4214058749586	96.274123155306
18	ALL	SSBs	90.1115427740165	79.605629203646	100.617456344387
19	ALL	SSBs	95.8753210329007	86.7898525323335	104.960789533468
20	ALL	SSBs	101.639099291785	93.9740758610209	109.304122722549
21	ALL	SSBs	107.402877550669	101.158299189708	113.64745591163
22	ALL	SSBs	113.166655809553	108.342522518396	117.990789100711
23	ALL	SSBs	118.930434068437	115.526745847083	122.334122289792
24	ALL	SSBs	124.694212327322	122.710969175771	126.677455478873
25	ALL	SSBs	130.457990586206	129.895192504458	131.020788667954
26	ALL	SSBs	136.22176884509	135.364121857035	137.079415833146
27	ALL	SSBs	141.985547103974	139.707455046115	144.263639161833
28	ALL	SSBs	147.749325362858	144.050788235196	151.44786249052
29	ALL	SSBs	153.513103621743	148.394121424277	158.632085819208
30	ALL	SSBs	159.276881880627	152.737454613358	165.816309147895
31	ALL	SSBs	165.040660139511	157.080787802439	173.000532476583
17	ALL	OFI	198.395286748522	186.802155553181	209.988417943863
18	ALL	OFI	203.494039435958	193.281665481519	213.706413390398
19	ALL	OFI	208.592792123395	199.761175409856	217.424408836933
20	ALL	OFI	213.691544810831	206.240685338194	221.142404283468
21	ALL	OFI	218.790297498267	212.720195266531	224.860399730003
22	ALL	OFI	223.889050185704	219.199705194869	228.578395176539
23	ALL	OFI	228.98780287314	225.679215123206	232.296390623074
24	ALL	OFI	234.086555560576	232.158725051544	236.014386069609
25	ALL	OFI	239.185308248012	238.638234979881	239.732381516144
26	ALL	OFI	244.284060935449	243.450376962679	245.117744908218
27	ALL	OFI	249.382813622885	247.168372409214	251.597254836556
28	ALL	OFI	254.481566310321	250.886367855749	258.076764764893
29	ALL	OFI	259.580318997758	254.604363302284	264.556274693231
30	ALL	OFI	264.679071685194	258.32235874882	271.035784621568
31	ALL	OFI	269.77782437263	262.040354195355	277.515294549906
17	Male	PWI	761.594563499884	729.572904283615	793.616222716153
18	Male	PWI	774.221557554735	746.011992295716	802.431122813754
19	Male	PWI	786.848551609586	762.451080307817	811.246022911356
20	Male	PWI	799.475545664438	778.890168319918	820.060923008957
21	Male	PWI	812.102539719289	795.329256332019	828.875823106558
22	Male	PWI	824.72953377414	811.76834434412	837.690723204159
23	Male	PWI	837.356527828991	828.207432356221	846.505623301761
24	Male	PWI	849.983521883842	844.646520368323	855.320523399362
25	Male	PWI	862.610515938694	861.085608380424	864.135423496963
26	Male	PWI	875.237509993545	872.950323594565	877.524696392525
27	Male	PWI	887.864504048396	881.765223692166	893.963784404626
28	Male	PWI	900.491498103247	890.580123789767	910.402872416727
29	Male	PWI	913.118492158098	899.395023887369	926.841960428828
30	Male	PWI	925.745486212949	908.20992398497	943.281048440929
31	Male	PWI	938.372480267801	917.024824082571	959.72013645303
17	Male	SSBs	101.791360456859	82.824941218632	120.757779695086
18	Male	SSBs	107.780408187465	91.0718910673136	124.488925307616
19	Male	SSBs	113.769455918071	99.3188409159952	128.220070920146
20	Male	SSBs	119.758503648676	107.565790764677	131.951216532676
21	Male	SSBs	125.747551379282	115.812740613358	135.682362145206
22	Male	SSBs	131.736599109888	124.05969046204	139.413507757736
23	Male	SSBs	137.725646840494	132.306640310721	143.144653370267
24	Male	SSBs	143.715	140.553590159403	146.875798982797
25	Male	SSBs	149.703742301706	148.800540008085	150.606944595327
26	Male	SSBs	155.692790032312	154.338090207857	157.047489856766
27	Male	SSBs	161.681837762917	158.069235820387	165.294439705448
28	Male	SSBs	167.670885493523	161.800381432917	173.541389554129
29	Male	SSBs	173.659933224129	165.531527045447	181.788339402811
30	Male	SSBs	179.648980954735	169.262672657978	190.035289251493
31	Male	SSBs	185.638028685341	172.993818270508	198.282239100174
17	Male	OFI	175.866091634096	159.637060295854	192.095122972337
18	Male	OFI	181.759670840157	167.462662820216	196.056678860097
19	Male	OFI	187.653250046218	175.288265344579	200.018234747857
20	Male	OFI	193.546829252279	183.113867868941	203.979790635616
21	Male	OFI	199.44040845834	190.939470393303	207.941346523376
22	Male	OFI	205.333987664401	198.765072917666	211.902902411136
23	Male	OFI	211.227566870462	206.590675442028	215.864458298896
24	Male	OFI	217.121146076523	214.41627796639	219.826014186655
25	Male	OFI	223.014725282584	222.241880490753	223.787570074415
26	Male	OFI	228.908304488645	227.749125962175	230.067483015115
27	Male	OFI	234.801883694706	231.710681849934	237.893085539477
28	Male	OFI	240.695462900767	235.672237737694	245.71868806384
29	Male	OFI	246.589042106828	239.633793625454	253.544290588202
30	Male	OFI	252.482621312889	243.595349513213	261.369893112564
31	Male	OFI	258.37620051895	247.556905400973	269.195495636927
17	Female	PWI	626.650333411772	599.024743356523	654.275923467022
18	Female	PWI	637.443982927853	613.11000921354	661.777956642167
19	Female	PWI	648.237632443934	627.195275070557	669.279989817312
20	Female	PWI	659.031281960016	641.280540927575	676.782022992457
21	Female	PWI	669.824931476097	655.365806784592	684.284056167601
22	Female	PWI	680.618580992178	669.451072641609	691.786089342746
23	Female	PWI	691.412230508259	683.536338498626	699.288122517891
24	Female	PWI	702.20588002434	697.621604355644	706.790155693036
25	Female	PWI	712.999529540421	711.706870212661	714.292188868181
26	Female	PWI	723.793179056502	721.794222043326	725.792136069678
27	Female	PWI	734.586828572583	729.296255218471	739.877401926696
28	Female	PWI	745.380478088665	736.798288393616	753.962667783713
29	Female	PWI	756.174127604746	744.300321568761	768.04793364073
30	Female	PWI	766.967777120827	751.802354743906	782.133199497748
31	Female	PWI	777.761426636908	759.304387919051	796.218465354765
17	Female	SSBs	68.6623871015939	53.9421686083076	83.3826055948803
18	Female	SSBs	74.1764478165639	61.2101578959433	87.1427377371845
19	Female	SSBs	79.6905085315339	68.478147183579	90.9028698794888
20	Female	SSBs	85.2045692465039	75.7461364712147	94.663002021793
21	Female	SSBs	90.7186299614739	83.0141257588504	98.4231341640973
22	Female	SSBs	96.2326906764439	90.2821150464862	102.183266306402
23	Female	SSBs	101.746751391414	97.5501043341219	105.943398448706
24	Female	SSBs	107.260812106384	104.818093621758	109.70353059101
25	Female	SSBs	112.774872821354	112.086082909393	113.463662733314
26	Female	SSBs	118.288933536324	117.223794875619	119.354072197029
27	Female	SSBs	123.802994251294	120.983927017923	126.622061484665
28	Female	SSBs	129.317054966264	124.744059160227	133.89
29	Female	SSBs	134.831115681234	128.504191302531	141.158040059936
30	Female	SSBs	140.345176396204	132.264323444836	148.426029347572
31	Female	SSBs	145.859237111174	136.02445558714	155.694018635208
17	Female	OFI	219.343598373993	202.788133189184	235.899063558802
18	Female	OFI	223.683325003166	209.100459846995	238.266190159338
19	Female	OFI	228.02305163234	215.412786504806	240.633316759874
20	Female	OFI	232.362778261513	221.725113162617	243.000443360409
21	Female	OFI	236.702504890687	228.037439820429	245.367569960945
22	Female	OFI	241.042231519861	234.34976647824	247.734696561481
23	Female	OFI	245.381958149034	240.662093136051	250.101823162017
24	Female	OFI	249.721684778208	246.974419793862	252.468949762553
25	Female	OFI	254.061411407381	253.286746451673	254.836076363089
26	Female	OFI	258.401138036555	257.203202963625	259.599073109485
27	Female	OFI	262.740864665728	259.570329564161	265.911399767296
28	Female	OFI	267.080591294902	261.937456164697	272.223726425107
29	Female	OFI	271.420317924075	264.304582765233	278.536053082918
30	Female	OFI	275.760044553249	266.671709365768	284.84837974073
31	Female	OFI	280.099771182423	269.038835966304	291.160706398541

## Sheet: Supplementary Data 4
year	ssp	high	low	mean	water
2015	ssp126	721.898	680.157	701.028	PWI
2015	ssp126	214.011	191.047	202.529	OFI
2015	ssp126	100.833	77.2081	89.0204	SSBs
2015	ssp126	1004.44	956.853	980.645	TFI
2015	ssp370	723.1	681.338	702.219	PWI
2015	ssp370	214.539	191.563	203.051	OFI
2015	ssp370	101.429	77.7922	89.6107	SSBs
2015	ssp370	1006.91	959.306	983.11	TFI
2015	ssp585	720.329	677.397	698.863	PWI
2015	ssp585	213.39	189.77	201.58	OFI
2015	ssp585	100.098	75.7988	87.9483	SSBs
2015	ssp585	1000.64	951.696	976.167	TFI
2016	ssp126	725.913	685.963	705.938	PWI
2016	ssp126	215.67	193.69	204.68	OFI
2016	ssp126	102.759	80.1467	91.4526	SSBs
2016	ssp126	1013.57	968.031	990.803	TFI
2016	ssp370	721.295	679.56	700.427	PWI
2016	ssp370	213.747	190.785	202.266	OFI
2016	ssp370	100.534	76.9122	88.7232	SSBs
2016	ssp370	1003.19	955.614	979.403	TFI
2016	ssp585	716.653	671.644	694.149	PWI
2016	ssp585	211.896	187.133	199.515	OFI
2016	ssp585	98.3508	72.8758	85.6133	SSBs
2016	ssp585	992.07	940.759	966.415	TFI
2017	ssp126	721.606	679.363	700.484	PWI
2017	ssp126	213.911	190.671	202.291	OFI
2017	ssp126	100.706	76.7971	88.7515	SSBs
2017	ssp126	1003.6	955.443	979.521	TFI
2017	ssp370	724.311	682.295	703.303	PWI
2017	ssp370	215.084	191.968	203.526	OFI
2017	ssp370	102.038	78.2571	90.1474	SSBs
2017	ssp370	1009.3	961.402	985.352	TFI
2017	ssp585	724.109	683.155	703.632	PWI
2017	ssp585	214.936	192.404	203.67	OFI
2017	ssp585	101.9	78.7204	90.3104	SSBs
2017	ssp585	1009.38	962.688	986.032	TFI
2018	ssp126	724.295	683.45	703.872	PWI
2018	ssp126	215.011	192.539	203.775	OFI
2018	ssp126	101.988	78.8707	90.4295	SSBs
2018	ssp126	1009.81	963.248	986.53	TFI
2018	ssp370	726.831	686.871	706.851	PWI
2018	ssp370	216.073	194.088	205.08	OFI
2018	ssp370	103.213	80.5965	91.9049	SSBs
2018	ssp370	1015.47	969.915	992.691	TFI
2018	ssp585	723.023	680.688	701.855	PWI
2018	ssp585	214.537	191.246	202.892	OFI
2018	ssp585	101.411	77.4498	89.4304	SSBs
2018	ssp585	1006.49	958.226	982.357	TFI
2019	ssp126	721.65	680.269	700.959	PWI
2019	ssp126	213.882	191.116	202.499	OFI
2019	ssp126	100.697	77.2762	88.9867	SSBs
2019	ssp126	1004.09	956.917	980.504	TFI
2019	ssp370	722.669	680.228	701.449	PWI
2019	ssp370	214.389	191.038	202.713	OFI
2019	ssp370	101.24	77.2183	89.229	SSBs
2019	ssp370	1005.71	957.324	981.516	TFI
2019	ssp585	722.051	679.954	701.003	PWI
2019	ssp585	214.098	190.938	202.518	OFI
2019	ssp585	100.921	77.095	89.0082	SSBs
2019	ssp585	1004.59	956.598	980.593	TFI
2020	ssp126	724.131	682.273	703.202	PWI
2020	ssp126	214.996	191.967	203.482	OFI
2020	ssp126	101.943	78.252	90.0976	SSBs
2020	ssp126	1009	961.285	985.143	TFI
2020	ssp370	722.829	680.087	701.458	PWI
2020	ssp370	214.475	190.96	202.717	OFI
2020	ssp370	101.329	77.138	89.2337	SSBs
2020	ssp370	1005.9	957.172	981.535	TFI
2020	ssp585	722.769	680.94	701.854	PWI
2020	ssp585	214.398	191.384	202.891	OFI
2020	ssp585	101.268	77.5924	89.43	SSBs
2020	ssp585	1006.2	958.512	982.355	TFI
2021	ssp126	724.225	682.717	703.471	PWI
2021	ssp126	215.018	192.181	203.599	OFI
2021	ssp126	101.977	78.484	90.2306	SSBs
2021	ssp126	1009.36	962.039	985.699	TFI
2021	ssp370	723.44	681.684	702.562	PWI
2021	ssp370	214.688	191.715	203.201	OFI
2021	ssp370	101.597	77.9638	89.7805	SSBs
2021	ssp370	1007.62	960.018	983.819	TFI
2021	ssp585	726.541	685.272	705.907	PWI
2021	ssp585	216.019	193.314	204.667	OFI
2021	ssp585	103.116	79.7579	91.437	SSBs
2021	ssp585	1014.26	967.214	990.737	TFI
2022	ssp126	723.693	681.484	702.589	PWI
2022	ssp126	214.824	191.601	203.213	OFI
2022	ssp126	101.739	77.8485	89.7936	SSBs
2022	ssp126	1007.93	959.814	983.874	TFI
2022	ssp370	723.745	682.206	702.976	PWI
2022	ssp370	214.809	191.955	203.382	OFI
2022	ssp370	101.741	78.2299	89.9853	SSBs
2022	ssp370	1008.35	960.997	984.674	TFI
2022	ssp585	726.317	685.8	706.058	PWI
2022	ssp585	215.879	193.587	204.733	OFI
2022	ssp585	102.978	80.0461	91.5122	SSBs
2022	ssp585	1014.15	967.957	991.051	TFI
2023	ssp126	725.653	683.478	704.566	PWI
2023	ssp126	215.681	192.477	204.079	OFI
2023	ssp126	102.708	78.8376	90.7728	SSBs
2023	ssp126	1012	963.924	987.963	TFI
2023	ssp370	720.881	677.145	699.013	PWI
2023	ssp370	213.678	189.615	201.646	OFI
2023	ssp370	100.4	75.6454	88.0226	SSBs
2023	ssp370	1001.41	951.548	976.477	TFI
2023	ssp585	724.002	682.98	703.491	PWI
2023	ssp585	214.893	192.324	203.608	OFI
2023	ssp585	101.85	78.6317	90.2408	SSBs
2023	ssp585	1009.12	962.359	985.741	TFI
2024	ssp126	723.171	680.756	701.964	PWI
2024	ssp126	214.607	191.271	202.939	OFI
2024	ssp126	101.487	77.481	89.4841	SSBs
2024	ssp126	1006.76	958.405	982.581	TFI
2024	ssp370	724.918	683.923	704.421	PWI
2024	ssp370	215.293	192.738	204.015	OFI
2024	ssp370	102.302	79.0995	90.701	SSBs
2024	ssp370	1011.03	964.296	987.664	TFI
2024	ssp585	726.889	685.911	706.4	PWI
2024	ssp585	216.156	193.61	204.883	OFI
2024	ssp585	103.278	80.0848	91.6815	SSBs
2024	ssp585	1015.12	968.401	991.759	TFI
2025	ssp126	726.703	686.866	706.785	PWI
2025	ssp126	216.01	194.093	205.051	OFI
2025	ssp126	103.146	80.5982	91.8719	SSBs
2025	ssp126	1015.26	969.847	992.554	TFI
2025	ssp370	725.927	683.737	704.832	PWI
2025	ssp370	215.802	192.59	204.196	OFI
2025	ssp370	102.844	78.9655	90.905	SSBs
2025	ssp370	1012.56	964.467	988.515	TFI
2025	ssp585	723.247	680.983	702.115	PWI
2025	ssp585	214.632	191.379	203.005	OFI
2025	ssp585	101.52	77.5987	89.5592	SSBs
2025	ssp585	1006.99	958.804	982.895	TFI
2026	ssp126	729.163	689.064	709.114	PWI
2026	ssp126	217.102	195.041	206.072	OFI
2026	ssp126	104.373	81.6778	93.0255	SSBs
2026	ssp126	1020.23	974.516	997.372	TFI
2026	ssp370	727.896	687.269	707.583	PWI
2026	ssp370	216.577	194.225	205.401	OFI
2026	ssp370	103.764	80.77	92.2672	SSBs
2026	ssp370	1017.36	971.047	994.205	TFI
2026	ssp585	727.975	689.482	708.728	PWI
2026	ssp585	216.492	195.314	205.903	OFI
2026	ssp585	103.728	81.9413	92.8347	SSBs
2026	ssp585	1018.52	974.634	996.575	TFI
2027	ssp126	726.055	685.881	705.968	PWI
2027	ssp126	215.745	193.642	204.693	OFI
2027	ssp126	102.836	80.0983	91.4674	SSBs
2027	ssp126	1013.76	967.965	990.864	TFI
2027	ssp370	728.579	688.812	708.695	PWI
2027	ssp370	216.828	194.949	205.888	OFI
2027	ssp370	104.072	81.5643	92.8182	SSBs
2027	ssp370	1019.17	973.839	996.506	TFI
2027	ssp585	732.333	692.973	712.653	PWI
2027	ssp585	218.45	196.795	207.623	OFI
2027	ssp585	105.917	83.64	94.7787	SSBs
2027	ssp585	1027.13	982.259	1004.69	TFI
2028	ssp126	725.427	684.149	704.788	PWI
2028	ssp126	215.532	192.821	204.176	OFI
2028	ssp126	102.565	79.2014	90.883	SSBs
2028	ssp126	1011.95	964.895	988.424	TFI
2028	ssp370	726.353	685.922	706.138	PWI
2028	ssp370	215.89	193.646	204.768	OFI
2028	ssp370	102.993	80.1099	91.5514	SSBs
2028	ssp370	1014.26	968.17	991.215	TFI
2028	ssp585	731.325	691.772	711.549	PWI
2028	ssp585	218.019	196.258	207.139	OFI
2028	ssp585	105.425	83.0381	94.2315	SSBs
2028	ssp585	1024.95	979.863	1002.41	TFI
2029	ssp126	724.11	681.722	702.916	PWI
2029	ssp126	215.017	191.696	203.356	OFI
2029	ssp126	101.952	77.9599	89.9557	SSBs
2029	ssp126	1008.71	960.389	984.551	TFI
2029	ssp370	725.664	684.74	705.202	PWI
2029	ssp370	215.616	193.1	204.358	OFI
2029	ssp370	102.67	79.5069	91.0882	SSBs
2029	ssp370	1012.61	965.954	989.281	TFI
2029	ssp585	723.617	680.138	701.878	PWI
2029	ssp585	214.862	190.94	202.901	OFI
2029	ssp585	101.746	77.1368	89.4414	SSBs
2029	ssp585	1007.19	957.619	982.403	TFI
2030	ssp126	731.639	692.772	712.206	PWI
2030	ssp126	218.118	196.735	207.427	OFI
2030	ssp126	105.556	83.5579	94.557	SSBs
2030	ssp126	1025.92	981.614	1003.77	TFI
2030	ssp370	727.566	687.335	707.45	PWI
2030	ssp370	216.41	194.276	205.343	OFI
2030	ssp370	103.587	80.8163	92.2017	SSBs
2030	ssp370	1016.86	970.999	993.931	TFI
2030	ssp585	728.996	687.857	708.427	PWI
2030	ssp585	217.088	194.454	205.771	OFI
2030	ssp585	104.328	81.0429	92.6852	SSBs
2030	ssp585	1019.4	972.501	995.951	TFI
2031	ssp126	726.084	684.985	705.535	PWI
2031	ssp126	215.81	193.198	204.504	OFI
2031	ssp126	102.884	79.6221	91.2529	SSBs
2031	ssp126	1013.39	966.542	989.969	TFI
2031	ssp370	730.106	691.046	710.576	PWI
2031	ssp370	217.458	195.967	206.712	OFI
2031	ssp370	104.804	82.6958	93.7497	SSBs
2031	ssp370	1022.66	978.132	1000.4	TFI
2031	ssp585	726.94	686.404	706.672	PWI
2031	ssp585	216.153	193.851	205.002	OFI
2031	ssp585	103.287	80.3449	91.8162	SSBs
2031	ssp585	1015.43	969.216	992.321	TFI
2032	ssp126	729.278	689.58	709.429	PWI
2032	ssp126	217.131	195.289	206.21	OFI
2032	ssp126	104.416	81.9473	93.1818	SSBs
2032	ssp126	1020.65	975.396	998.024	TFI
2032	ssp370	723.27	680.799	702.034	PWI
2032	ssp370	214.653	191.287	202.97	OFI
2032	ssp370	101.538	77.4998	89.5191	SSBs
2032	ssp370	1006.94	958.519	982.727	TFI
2032	ssp585	730.078	690.989	710.533	PWI
2032	ssp585	217.447	195.941	206.694	OFI
2032	ssp585	104.791	82.6666	93.7286	SSBs
2032	ssp585	1022.59	978.028	1000.31	TFI
2033	ssp126	732.386	694.048	713.217	PWI
2033	ssp126	218.416	197.323	207.87	OFI
2033	ssp126	105.907	84.2082	95.0578	SSBs
2033	ssp126	1027.71	984.007	1005.86	TFI
2033	ssp370	727.719	687.165	707.442	PWI
2033	ssp370	216.495	194.183	205.339	OFI
2033	ssp370	103.674	80.7209	92.1975	SSBs
2033	ssp370	1017.03	970.798	993.914	TFI
2033	ssp585	733.482	695.472	714.477	PWI
2033	ssp585	218.878	197.966	208.422	OFI
2033	ssp585	106.439	84.9252	95.6819	SSBs
2033	ssp585	1030.13	986.801	1008.47	TFI
2034	ssp126	729.412	689.822	709.617	PWI
2034	ssp126	217.183	195.401	206.292	OFI
2034	ssp126	104.479	82.0708	93.2747	SSBs
2034	ssp126	1020.98	975.846	998.412	TFI
2034	ssp370	728.801	688.349	708.575	PWI
2034	ssp370	216.964	194.708	205.836	OFI
2034	ssp370	104.206	81.311	92.7587	SSBs
2034	ssp370	1019.31	973.2	996.257	TFI
2034	ssp585	731.666	692.319	711.993	PWI
2034	ssp585	218.157	196.509	207.333	OFI
2034	ssp585	105.586	83.3165	94.4515	SSBs
2034	ssp585	1025.76	980.9	1003.33	TFI
2035	ssp126	726.746	686.298	706.522	PWI
2035	ssp126	216.063	193.81	204.936	OFI
2035	ssp126	103.188	80.2953	91.7419	SSBs
2035	ssp126	1015.07	968.956	992.011	TFI
2035	ssp370	729.766	689.433	709.6	PWI
2035	ssp370	217.38	195.189	206.285	OFI
2035	ssp370	104.68	81.852	93.2662	SSBs
2035	ssp370	1021.37	975.387	998.377	TFI
2035	ssp585	731.257	690.72	710.988	PWI
2035	ssp585	218.045	195.742	206.893	OFI
2035	ssp585	105.426	82.4822	93.9541	SSBs
2035	ssp585	1024.36	978.144	1001.25	TFI
2036	ssp126	729.953	690.494	710.224	PWI
2036	ssp126	217.413	195.703	206.558	OFI
2036	ssp126	104.742	82.4085	93.5753	SSBs
2036	ssp126	1022.16	977.176	999.668	TFI
2036	ssp370	729.455	689.727	709.591	PWI
2036	ssp370	217.21	195.352	206.281	OFI
2036	ssp370	104.505	82.019	93.262	SSBs
2036	ssp370	1021	975.714	998.36	TFI
2036	ssp585	730.231	690.061	710.146	PWI
2036	ssp585	217.574	195.474	206.524	OFI
2036	ssp585	104.905	82.1691	93.5369	SSBs
2036	ssp585	1022.4	976.611	999.508	TFI
2037	ssp126	732.464	693.927	713.196	PWI
2037	ssp126	218.462	197.259	207.86	OFI
2037	ssp126	105.953	84.1413	95.0473	SSBs
2037	ssp126	1027.78	983.849	1005.82	TFI
2037	ssp370	731.121	691.451	711.286	PWI
2037	ssp370	217.937	196.111	207.024	OFI
2037	ssp370	105.328	82.8748	94.1014	SSBs
2037	ssp370	1024.48	979.253	1001.87	TFI
2037	ssp585	731.927	692.375	712.151	PWI
2037	ssp585	218.283	196.522	207.403	OFI
2037	ssp585	105.723	83.337	94.53	SSBs
2037	ssp585	1026.2	981.111	1003.66	TFI
2038	ssp126	731.451	691.401	711.426	PWI
2038	ssp126	218.102	196.068	207.085	OFI
2038	ssp126	105.505	82.8368	94.1707	SSBs
2038	ssp126	1024.98	979.326	1002.15	TFI
2038	ssp370	731.283	691.018	711.15	PWI
2038	ssp370	218.04	195.888	206.964	OFI
2038	ssp370	105.429	82.6397	94.0343	SSBs
2038	ssp370	1024.54	978.634	1001.59	TFI
2038	ssp585	734.394	696.499	715.446	PWI
2038	ssp585	219.271	198.422	208.846	OFI
2038	ssp585	106.886	85.4378	96.162	SSBs
2038	ssp585	1032.07	988.871	1010.47	TFI
2039	ssp126	731.476	692.295	711.885	PWI
2039	ssp126	218.064	196.508	207.286	OFI
2039	ssp126	105.486	83.3103	94.3983	SSBs
2039	ssp126	1025.44	980.772	1003.11	TFI
2039	ssp370	730.339	690.019	710.179	PWI
2039	ssp370	217.63	195.447	206.539	OFI
2039	ssp370	104.964	82.143	93.5533	SSBs
2039	ssp370	1022.56	976.594	999.576	TFI
2039	ssp585	734.813	696.785	715.799	PWI
2039	ssp585	219.462	198.54	209.001	OFI
2039	ssp585	107.099	85.575	96.3368	SSBs
2039	ssp585	1032.88	989.525	1011.2	TFI
2040	ssp126	730.644	691.464	711.054	PWI
2040	ssp126	217.7	196.144	206.922	OFI
2040	ssp126	105.074	82.8987	93.9866	SSBs
2040	ssp126	1023.72	979.053	1001.39	TFI
2040	ssp370	730.493	691.032	710.762	PWI
2040	ssp370	217.649	195.939	206.794	OFI
2040	ssp370	105.009	82.675	93.8422	SSBs
2040	ssp370	1023.28	978.29	1000.78	TFI
2040	ssp585	735.522	697.239	716.381	PWI
2040	ssp585	219.787	198.725	209.256	OFI
2040	ssp585	107.459	85.791	96.6248	SSBs
2040	ssp585	1034.23	990.583	1012.4	TFI
2041	ssp126	728.821	688.62	708.721	PWI
2041	ssp126	216.958	194.841	205.9	OFI
2041	ssp126	104.207	81.4543	92.8309	SSBs
2041	ssp126	1019.47	973.645	996.559	TFI
2041	ssp370	733.922	695.062	714.492	PWI
2041	ssp370	219.118	197.738	208.428	OFI
2041	ssp370	106.687	84.6922	95.6895	SSBs
2041	ssp370	1030.65	986.348	1008.5	TFI
2041	ssp585	737.736	699.994	718.865	PWI
2041	ssp585	220.727	199.962	210.344	OFI
2041	ssp585	108.536	87.1746	97.8553	SSBs
2041	ssp585	1039.06	996.031	1017.54	TFI
2042	ssp126	732.65	693.989	713.319	PWI
2042	ssp126	218.55	197.279	207.914	OFI
2042	ssp126	106.049	84.1675	95.1085	SSBs
2042	ssp126	1028.11	984.035	1006.07	TFI
2042	ssp370	731.916	692.034	711.975	PWI
2042	ssp370	218.297	196.354	207.325	OFI
2042	ssp370	105.729	83.1561	94.4426	SSBs
2042	ssp370	1026.02	980.558	1003.29	TFI
2042	ssp585	735.001	696.925	715.963	PWI
2042	ssp585	219.547	198.599	209.073	OFI
2042	ssp585	107.193	85.6426	96.4179	SSBs
2042	ssp585	1033.24	989.837	1011.54	TFI
2043	ssp126	731.419	692.324	711.872	PWI
2043	ssp126	218.035	196.526	207.28	OFI
2043	ssp126	105.455	83.3277	94.3915	SSBs
2043	ssp126	1025.36	980.793	1003.08	TFI
2043	ssp370	733.163	693.598	713.381	PWI
2043	ssp370	218.825	197.058	207.941	OFI
2043	ssp370	106.336	83.9423	95.1389	SSBs
2043	ssp370	1028.75	983.647	1006.2	TFI
2043	ssp585	738.834	701.552	720.193	PWI
2043	ssp585	221.182	200.67	210.926	OFI
2043	ssp585	109.064	87.9625	98.5131	SSBs
2043	ssp585	1041.54	999.04	1020.29	TFI
2044	ssp126	728.648	688.533	708.59	PWI
2044	ssp126	216.878	194.807	205.842	OFI
2044	ssp126	104.119	81.4138	92.7663	SSBs
2044	ssp126	1019.15	973.423	996.289	TFI
2044	ssp370	734.281	695.135	714.708	PWI
2044	ssp370	219.292	197.754	208.523	OFI
2044	ssp370	106.875	84.7182	95.7964	SSBs
2044	ssp370	1031.26	986.631	1008.94	TFI
2044	ssp585	737.721	700.654	719.187	PWI
2044	ssp585	220.682	200.289	210.485	OFI
2044	ssp585	108.505	87.5251	98.0149	SSBs
2044	ssp585	1039.34	997.082	1018.21	TFI
2045	ssp126	733.521	694.422	713.971	PWI
2045	ssp126	218.956	197.444	208.2	OFI
2045	ssp126	106.496	84.3666	95.4315	SSBs
2045	ssp126	1029.71	985.134	1007.42	TFI
2045	ssp370	731.947	692.74	712.343	PWI
2045	ssp370	218.272	196.701	207.487	OFI
2045	ssp370	105.72	83.5296	94.625	SSBs
2045	ssp370	1026.4	981.704	1004.05	TFI
2045	ssp585	734.905	695.916	715.41	PWI
2045	ssp585	219.556	198.106	208.831	OFI
2045	ssp585	107.178	85.1108	96.1443	SSBs
2045	ssp585	1032.62	988.174	1010.4	TFI
2046	ssp126	736.344	698.714	717.529	PWI
2046	ssp126	220.111	199.407	209.759	OFI
2046	ssp126	107.843	86.5444	97.1936	SSBs
2046	ssp126	1036.23	993.331	1014.78	TFI
2046	ssp370	734.331	695.593	714.962	PWI
2046	ssp370	219.291	197.978	208.634	OFI
2046	ssp370	106.885	84.9596	95.9222	SSBs
2046	ssp370	1031.55	987.389	1009.47	TFI
2046	ssp585	740.091	701.812	720.952	PWI
2046	ssp585	221.789	200.729	211.259	OFI
2046	ssp585	109.722	88.0562	98.889	SSBs
2046	ssp585	1043.68	1000.04	1021.86	TFI
2047	ssp126	731.845	692.349	712.097	PWI
2047	ssp126	218.244	196.514	207.379	OFI
2047	ssp126	105.68	83.3258	94.503	SSBs
2047	ssp126	1026.06	981.03	1003.54	TFI
2047	ssp370	731.173	691.962	711.567	PWI
2047	ssp370	217.933	196.36	207.147	OFI
2047	ssp370	105.337	83.1443	94.2408	SSBs
2047	ssp370	1024.8	980.097	1002.45	TFI
2047	ssp585	737.391	699.885	718.638	PWI
2047	ssp585	220.563	199.927	210.245	OFI
2047	ssp585	108.357	87.1287	97.743	SSBs
2047	ssp585	1038.45	995.695	1017.07	TFI
2048	ssp126	732.502	693.455	712.978	PWI
2048	ssp126	218.506	197.024	207.765	OFI
2048	ssp126	105.99	83.8894	94.9396	SSBs
2048	ssp126	1027.62	983.109	1005.37	TFI
2048	ssp370	738.086	700.789	719.438	PWI
2048	ssp370	220.855	200.335	210.595	OFI
2048	ssp370	108.694	87.5841	98.139	SSBs
2048	ssp370	1039.99	997.469	1018.73	TFI
2048	ssp585	743.23	707.296	725.263	PWI
2048	ssp585	223.033	203.262	213.148	OFI
2048	ssp585	111.194	90.8549	101.024	SSBs
2048	ssp585	1051.26	1010.3	1030.78	TFI
2049	ssp126	733.295	695.197	714.246	PWI
2049	ssp126	218.801	197.84	208.32	OFI
2049	ssp126	106.349	84.7857	95.5675	SSBs
2049	ssp126	1029.7	986.272	1007.99	TFI
2049	ssp370	738.69	701.625	720.157	PWI
2049	ssp370	221.107	200.714	210.911	OFI
2049	ssp370	108.985	88.006	98.4954	SSBs
2049	ssp370	1041.34	999.09	1020.22	TFI
2049	ssp585	739.371	702.255	720.813	PWI
2049	ssp585	221.408	200.987	211.198	OFI
2049	ssp585	109.324	88.3163	98.8201	SSBs
2049	ssp585	1042.73	1000.42	1021.57	TFI
2050	ssp126	731.89	691.891	711.89	PWI
2050	ssp126	218.292	196.285	207.288	OFI
2050	ssp126	105.721	83.0811	94.4008	SSBs
2050	ssp126	1025.92	980.316	1003.12	TFI
2050	ssp370	738.35	701.388	719.869	PWI
2050	ssp370	220.952	200.616	210.784	OFI
2050	ssp370	108.813	87.8925	98.3527	SSBs
2050	ssp370	1040.69	998.552	1019.62	TFI
2050	ssp585	741.226	703.773	722.499	PWI
2050	ssp585	222.24	201.634	211.937	OFI
2050	ssp585	110.254	89.0563	99.6553	SSBs
2050	ssp585	1046.41	1003.71	1025.06	TFI
2051	ssp126	729.237	689.282	709.259	PWI
2051	ssp126	217.127	195.145	206.136	OFI
2051	ssp126	104.405	81.7908	93.0977	SSBs
2051	ssp126	1020.45	974.899	997.673	TFI
2051	ssp370	735.734	697.98	716.857	PWI
2051	ssp370	219.85	199.079	209.465	OFI
2051	ssp370	107.545	86.1765	96.8609	SSBs
2051	ssp370	1034.91	991.87	1013.39	TFI
2051	ssp585	743.781	707.908	725.844	PWI
2051	ssp585	223.271	203.534	213.402	OFI
2051	ssp585	111.464	91.1603	101.312	SSBs
2051	ssp585	1052.43	1011.53	1031.98	TFI
2052	ssp126	732.204	692.576	712.39	PWI
2052	ssp126	218.409	196.606	207.507	OFI
2052	ssp126	105.863	83.4337	94.6482	SSBs
2052	ssp126	1026.74	981.561	1004.15	TFI
2052	ssp370	735.374	696.241	715.808	PWI
2052	ssp370	219.77	198.24	209.005	OFI
2052	ssp370	107.416	85.2666	96.3411	SSBs
2052	ssp370	1033.53	988.914	1011.22	TFI
2052	ssp585	745.232	708.533	726.883	PWI
2052	ssp585	223.953	203.762	213.857	OFI
2052	ssp585	112.212	91.441	101.827	SSBs
2052	ssp585	1055.05	1013.21	1034.13	TFI
2053	ssp126	730.804	691.311	711.057	PWI
2053	ssp126	217.788	196.059	206.923	OFI
2053	ssp126	105.165	82.8119	93.9883	SSBs
2053	ssp126	1023.9	978.882	1001.39	TFI
2053	ssp370	734.632	694.056	714.344	PWI
2053	ssp370	219.525	197.201	208.363	OFI
2053	ssp370	107.099	84.1332	95.6161	SSBs
2053	ssp370	1031.32	985.063	1008.19	TFI
2053	ssp585	741.15	703.908	722.529	PWI
2053	ssp585	222.195	201.705	211.95	OFI
2053	ssp585	110.21	89.1305	99.6701	SSBs
2053	ssp585	1046.35	1003.89	1025.12	TFI
2054	ssp126	731.73	693.589	712.659	PWI
2054	ssp126	218.117	197.133	207.625	OFI
2054	ssp126	105.575	83.9879	94.7817	SSBs
2054	ssp126	1026.45	982.966	1004.71	TFI
2054	ssp370	736.851	697.804	717.328	PWI
2054	ssp370	220.412	198.929	209.671	OFI
2054	ssp370	108.144	86.0437	97.0939	SSBs
2054	ssp370	1036.62	992.107	1014.36	TFI
2054	ssp585	745.638	710.151	727.895	PWI
2054	ssp585	224.063	204.539	214.301	OFI
2054	ssp585	112.371	92.285	102.328	SSBs
2054	ssp585	1056.45	1016	1036.22	TFI
2055	ssp126	733.529	694.791	714.16	PWI
2055	ssp126	218.939	197.626	208.283	OFI
2055	ssp126	106.487	84.5623	95.5248	SSBs
2055	ssp126	1029.89	985.73	1007.81	TFI
2055	ssp370	735.242	695.481	715.362	PWI
2055	ssp370	219.747	197.872	208.809	OFI
2055	ssp370	107.372	84.868	96.1202	SSBs
2055	ssp370	1032.96	987.633	1010.3	TFI
2055	ssp585	747.033	710.808	728.92	PWI
2055	ssp585	224.715	204.785	214.75	OFI
2055	ssp585	113.087	92.5841	102.836	SSBs
2055	ssp585	1058.99	1017.7	1038.34	TFI
2056	ssp126	733.279	694.647	713.963	PWI
2056	ssp126	218.824	197.569	208.196	OFI
2056	ssp126	106.36	84.4947	95.4273	SSBs
2056	ssp126	1029.42	985.383	1007.4	TFI
2056	ssp370	738.424	700.017	719.22	PWI
2056	ssp370	221.065	199.935	210.5	OFI
2056	ssp370	108.9	87.1624	98.0314	SSBs
2056	ssp370	1040.17	996.387	1018.28	TFI
2056	ssp585	747.889	712.891	730.39	PWI
2056	ssp585	225.022	205.766	215.394	OFI
2056	ssp585	113.468	93.6593	103.564	SSBs
2056	ssp585	1061.33	1021.44	1041.38	TFI
2057	ssp126	735.366	697.046	716.206	PWI
2057	ssp126	219.721	198.638	209.179	OFI
2057	ssp126	107.383	85.6939	96.5383	SSBs
2057	ssp126	1033.89	990.201	1012.04	TFI
2057	ssp370	737.09	698.832	717.961	PWI
2057	ssp370	220.473	199.424	209.948	OFI
2057	ssp370	108.235	86.5807	97.4077	SSBs
2057	ssp370	1037.48	993.867	1015.67	TFI
2057	ssp585	750.216	714.801	732.509	PWI
2057	ssp585	226.065	206.58	216.322	OFI
2057	ssp585	114.635	94.5908	104.613	SSBs
2057	ssp585	1065.95	1025.58	1045.77	TFI
2058	ssp126	731.159	690.557	710.858	PWI
2058	ssp126	218.005	195.667	206.836	OFI
2058	ssp126	105.38	82.3994	93.8895	SSBs
2058	ssp126	1024.12	977.837	1000.98	TFI
2058	ssp370	740.212	702.621	721.416	PWI
2058	ssp370	221.803	201.121	211.462	OFI
2058	ssp370	109.757	88.481	99.1191	SSBs
2058	ssp370	1044.25	1001.39	1022.82	TFI
2058	ssp585	748.06	712.74	730.4	PWI
2058	ssp585	225.115	205.682	215.399	OFI
2058	ssp585	113.564	93.5733	103.569	SSBs
2058	ssp585	1061.54	1021.27	1041.41	TFI
2059	ssp126	732.439	693.681	713.06	PWI
2059	ssp126	218.463	197.139	207.801	OFI
2059	ssp126	105.949	84.0118	94.9801	SSBs
2059	ssp126	1027.63	983.443	1005.54	TFI
2059	ssp370	740.413	703.283	721.848	PWI
2059	ssp370	221.865	201.437	211.651	OFI
2059	ssp370	109.84	88.825	99.3327	SSBs
2059	ssp370	1044.88	1002.55	1023.71	TFI
2059	ssp585	746.62	710.796	728.708	PWI
2059	ssp585	224.512	204.802	214.657	OFI
2059	ssp585	112.869	92.5924	102.731	SSBs
2059	ssp585	1058.33	1017.49	1037.91	TFI
2060	ssp126	736.765	699.335	718.05	PWI
2060	ssp126	220.284	199.691	209.987	OFI
2060	ssp126	108.044	86.8592	97.4516	SSBs
2060	ssp126	1037.19	994.523	1015.86	TFI
2060	ssp370	740.142	702.052	721.097	PWI
2060	ssp370	221.8	200.844	211.322	OFI
2060	ssp370	109.74	88.1814	98.9607	SSBs
2060	ssp370	1043.87	1000.45	1022.16	TFI
2060	ssp585	748.274	713.444	730.859	PWI
2060	ssp585	225.181	206.018	215.6	OFI
2060	ssp585	113.653	93.9392	103.796	SSBs
2060	ssp585	1062.21	1022.5	1042.35	TFI
2061	ssp126	734.335	696.276	715.306	PWI
2061	ssp126	219.254	198.315	208.785	OFI
2061	ssp126	106.863	85.322	96.0924	SSBs
2061	ssp126	1031.87	988.487	1010.18	TFI
2061	ssp370	741.416	703.946	722.681	PWI
2061	ssp370	222.324	201.709	212.016	OFI
2061	ssp370	110.349	89.1413	99.7453	SSBs
2061	ssp370	1046.8	1004.08	1025.44	TFI
2061	ssp585	746.943	710.714	728.828	PWI
2061	ssp585	224.676	204.744	214.71	OFI
2061	ssp585	113.043	92.5376	102.79	SSBs
2061	ssp585	1058.8	1017.5	1038.15	TFI
2062	ssp126	735.877	698.507	717.192	PWI
2062	ssp126	219.891	199.331	209.611	OFI
2062	ssp126	107.602	86.4512	97.0268	SSBs
2062	ssp126	1035.38	992.782	1014.08	TFI
2062	ssp370	741.955	705.84	723.897	PWI
2062	ssp370	222.484	202.614	212.549	OFI
2062	ssp370	110.568	90.1275	100.348	SSBs
2062	ssp370	1048.54	1007.37	1027.95	TFI
2062	ssp585	749.966	715.121	732.544	PWI
2062	ssp585	225.923	206.752	216.338	OFI
2062	ssp585	114.492	94.7692	104.63	SSBs
2062	ssp585	1065.7	1025.98	1045.84	TFI
2063	ssp126	731.39	692.532	711.961	PWI
2063	ssp126	218.009	196.63	207.319	OFI
2063	ssp126	105.432	83.4394	94.4359	SSBs
2063	ssp126	1025.41	981.113	1003.26	TFI
2063	ssp370	740.206	703.137	721.671	PWI
2063	ssp370	221.771	201.377	211.574	OFI
2063	ssp370	109.736	88.7551	99.2453	SSBs
2063	ssp370	1044.48	1002.22	1023.35	TFI
2063	ssp585	751.188	717.782	734.485	PWI
2063	ssp585	226.378	207.999	217.188	OFI
2063	ssp585	115.046	96.1381	105.592	SSBs
2063	ssp585	1068.9	1030.81	1049.86	TFI
2064	ssp126	733.049	693.879	713.464	PWI
2064	ssp126	218.753	197.203	207.978	OFI
2064	ssp126	106.265	84.0955	95.1803	SSBs
2064	ssp126	1028.7	984.045	1006.37	TFI
2064	ssp370	744.016	708.414	726.215	PWI
2064	ssp370	223.359	203.771	213.565	OFI
2064	ssp370	111.571	91.4208	101.496	SSBs
2064	ssp370	1053.04	1012.46	1032.75	TFI
2064	ssp585	751.512	715.868	733.69	PWI
2064	ssp585	226.645	207.035	216.84	OFI
2064	ssp585	115.285	95.1111	105.198	SSBs
2064	ssp585	1068.53	1027.89	1048.21	TFI
2065	ssp126	736.002	698.326	717.164	PWI
2065	ssp126	219.963	199.235	209.599	OFI
2065	ssp126	107.675	86.3506	97.0129	SSBs
2065	ssp126	1035.5	992.55	1014.03	TFI
2065	ssp370	744.486	708.187	726.336	PWI
2065	ssp370	223.604	203.632	213.618	OFI
2065	ssp370	111.829	91.2833	101.556	SSBs
2065	ssp370	1053.69	1012.31	1033	TFI
2065	ssp585	752.107	717.184	734.646	PWI
2065	ssp585	226.866	207.652	217.259	OFI
2065	ssp585	115.555	95.7885	105.672	SSBs
2065	ssp585	1070.09	1030.28	1050.19	TFI
2066	ssp126	737.259	700.638	718.948	PWI
2066	ssp126	220.455	200.307	210.381	OFI
2066	ssp126	108.26	87.5328	97.8967	SSBs
2066	ssp126	1038.59	996.842	1017.72	TFI
2066	ssp370	745.058	707.688	726.373	PWI
2066	ssp370	223.914	203.354	213.634	OFI
2066	ssp370	112.149	90.9988	101.574	SSBs
2066	ssp370	1054.38	1011.77	1033.08	TFI
2066	ssp585	756.943	722.597	739.77	PWI
2066	ssp585	228.952	210.056	219.504	OFI
2066	ssp585	117.93	98.49	108.21	SSBs
2066	ssp585	1080.37	1041.21	1060.79	TFI
2067	ssp126	735.279	698.265	716.772	PWI
2067	ssp126	219.609	199.245	209.427	OFI
2067	ssp126	107.293	86.3438	96.8186	SSBs
2067	ssp126	1034.31	992.116	1013.21	TFI
2067	ssp370	743.698	707.169	725.434	PWI
2067	ssp370	223.271	203.174	213.222	OFI
2067	ssp370	111.446	90.7711	101.109	SSBs
2067	ssp370	1051.95	1010.31	1031.13	TFI
2067	ssp585	755.891	722.045	738.968	PWI
2067	ssp585	228.463	209.842	219.153	OFI
2067	ssp585	117.391	98.2341	107.812	SSBs
2067	ssp585	1078.42	1039.84	1059.13	TFI
2068	ssp126	731.944	692.471	712.208	PWI
2068	ssp126	218.286	196.569	207.427	OFI
2068	ssp126	105.729	83.3869	94.5579	SSBs
2068	ssp126	1026.27	981.272	1003.77	TFI
2068	ssp370	743.9	708.626	726.263	PWI
2068	ssp370	223.29	203.882	213.586	OFI
2068	ssp370	111.502	91.537	101.52	SSBs
2068	ssp370	1052.95	1012.74	1032.85	TFI
2068	ssp585	753.496	719.482	736.489	PWI
2068	ssp585	227.423	208.71	218.066	OFI
2068	ssp585	116.21	96.9587	106.585	SSBs
2068	ssp585	1073.39	1034.61	1054	TFI
2069	ssp126	734.663	697.186	715.925	PWI
2069	ssp126	219.366	198.746	209.056	OFI
2069	ssp126	107.005	85.7929	96.3989	SSBs
2069	ssp126	1032.82	990.099	1011.46	TFI
2069	ssp370	744.882	708.091	726.486	PWI
2069	ssp370	223.804	203.563	213.684	OFI
2069	ssp370	112.042	91.2187	101.63	SSBs
2069	ssp370	1054.28	1012.34	1033.31	TFI
2069	ssp585	754.104	718.881	736.492	PWI
2069	ssp585	227.757	208.378	218.068	OFI
2069	ssp585	116.554	96.6182	106.586	SSBs
2069	ssp585	1074.09	1033.93	1054.01	TFI
2070	ssp126	733.583	695	714.291	PWI
2070	ssp126	218.954	197.727	208.34	OFI
2070	ssp126	106.509	84.671	95.5899	SSBs
2070	ssp126	1030.07	986.09	1008.08	TFI
2070	ssp370	743.63	707.173	725.401	PWI
2070	ssp370	223.237	203.179	213.208	OFI
2070	ssp370	111.41	90.7756	101.093	SSBs
2070	ssp370	1051.84	1010.28	1031.06	TFI
2070	ssp585	760.494	726.991	743.742	PWI
2070	ssp585	230.461	212.028	221.244	OFI
2070	ssp585	119.658	100.696	110.177	SSBs
2070	ssp585	1088.1	1049.91	1069.01	TFI
2071	ssp126	735.931	698.844	717.387	PWI
2071	ssp126	219.899	199.495	209.697	OFI
2071	ssp126	107.619	86.6282	97.1235	SSBs
2071	ssp126	1035.63	993.348	1014.49	TFI
2071	ssp370	743.094	705.846	724.47	PWI
2071	ssp370	223.047	202.554	212.8	OFI
2071	ssp370	111.173	90.0905	100.632	SSBs
2071	ssp370	1050.37	1007.91	1029.14	TFI
2071	ssp585	753.861	717.95	735.905	PWI
2071	ssp585	227.689	207.932	217.811	OFI
2071	ssp585	116.458	96.1326	106.295	SSBs
2071	ssp585	1073.26	1032.32	1052.79	TFI
2072	ssp126	733.983	696.429	715.206	PWI
2072	ssp126	219.072	198.41	208.741	OFI
2072	ssp126	106.671	85.4153	96.043	SSBs
2072	ssp126	1031.38	988.568	1009.97	TFI
2072	ssp370	744.641	707.81	726.226	PWI
2072	ssp370	223.701	203.438	213.569	OFI
2072	ssp370	111.924	91.0782	101.501	SSBs
2072	ssp370	1053.76	1011.78	1032.77	TFI
2072	ssp585	760.246	726.764	743.505	PWI
2072	ssp585	230.351	211.93	221.141	OFI
2072	ssp585	119.535	100.584	110.06	SSBs
2072	ssp585	1087.6	1049.43	1068.52	TFI
2073	ssp126	739.087	702.46	720.774	PWI
2073	ssp126	221.256	201.105	211.181	OFI
2073	ssp126	109.166	88.4354	98.8007	SSBs
2073	ssp126	1042.37	1000.61	1021.49	TFI
2073	ssp370	747.534	710.039	728.787	PWI
2073	ssp370	225.006	204.377	214.691	OFI
2073	ssp370	113.38	92.1585	102.769	SSBs
2073	ssp370	1059.44	1016.7	1038.07	TFI
2073	ssp585	762.497	729.456	745.977	PWI
2073	ssp585	231.313	213.134	222.223	OFI
2073	ssp585	120.634	101.933	111.284	SSBs
2073	ssp585	1092.46	1054.79	1073.63	TFI
2074	ssp126	735.253	696.284	715.769	PWI
2074	ssp126	219.708	198.268	208.988	OFI
2074	ssp126	107.35	85.2936	96.3216	SSBs
2074	ssp126	1033.35	988.926	1011.14	TFI
2074	ssp370	748.041	712.585	730.313	PWI
2074	ssp370	225.114	205.607	215.36	OFI
2074	ssp370	113.56	93.4919	103.526	SSBs
2074	ssp370	1061.44	1021.02	1041.23	TFI
2074	ssp585	763.421	730.614	747.018	PWI
2074	ssp585	231.704	213.655	222.68	OFI
2074	ssp585	121.084	102.515	111.799	SSBs
2074	ssp585	1094.48	1057.08	1075.78	TFI
2075	ssp126	735.256	697.093	716.174	PWI
2075	ssp126	219.664	198.667	209.165	OFI
2075	ssp126	107.323	85.7227	96.5226	SSBs
2075	ssp126	1033.73	990.225	1011.98	TFI
2075	ssp370	748.083	712.926	730.504	PWI
2075	ssp370	225.116	205.773	215.444	OFI
2075	ssp370	113.57	93.6709	103.62	SSBs
2075	ssp370	1061.66	1021.58	1041.62	TFI
2075	ssp585	756.148	722.537	739.342	PWI
2075	ssp585	228.563	210.07	219.317	OFI
2075	ssp585	117.51	98.4859	107.998	SSBs
2075	ssp585	1079.06	1040.75	1059.9	TFI
2076	ssp126	733.603	694.911	714.257	PWI
2076	ssp126	218.969	197.682	208.325	OFI
2076	ssp126	106.523	84.6234	95.573	SSBs
2076	ssp126	1030.07	985.957	1008.01	TFI
2076	ssp370	752.085	716.987	734.536	PWI
2076	ssp370	226.866	207.556	217.211	OFI
2076	ssp370	115.55	95.6846	105.617	SSBs
2076	ssp370	1069.97	1029.96	1049.96	TFI
2076	ssp585	759.799	726.572	743.186	PWI
2076	ssp585	230.141	211.86	221.001	OFI
2076	ssp585	119.305	100.498	109.901	SSBs
2076	ssp585	1086.79	1048.91	1067.85	TFI
2077	ssp126	732.826	694.433	713.63	PWI
2077	ssp126	218.612	197.489	208.05	OFI
2077	ssp126	106.127	84.397	95.2622	SSBs
2077	ssp126	1028.6	984.829	1006.71	TFI
2077	ssp370	751.039	716.271	733.655	PWI
2077	ssp370	226.389	207.26	216.825	OFI
2077	ssp370	115.02	95.3418	105.181	SSBs
2077	ssp370	1067.96	1028.32	1048.14	TFI
2077	ssp585	763.24	730.386	746.813	PWI
2077	ssp585	231.628	213.552	222.59	OFI
2077	ssp585	120.995	102.401	111.698	SSBs
2077	ssp585	1094.08	1056.63	1075.36	TFI
2078	ssp126	732.974	694.336	713.655	PWI
2078	ssp126	218.69	197.433	208.062	OFI
2078	ssp126	106.209	84.3405	95.2749	SSBs
2078	ssp126	1028.79	984.743	1006.77	TFI
2078	ssp370	750.672	714.737	732.705	PWI
2078	ssp370	226.294	206.523	216.408	OFI
2078	ssp370	114.88	94.5407	104.71	SSBs
2078	ssp370	1066.66	1025.69	1046.17	TFI
2078	ssp585	766.875	734.74	750.807	PWI
2078	ssp585	233.18	215.5	224.34	OFI
2078	ssp585	122.77	104.582	113.676	SSBs
2078	ssp585	1101.94	1065.3	1083.62	TFI
2079	ssp126	735.551	697.968	716.759	PWI
2079	ssp126	219.76	199.083	209.422	OFI
2079	ssp126	107.448	86.1765	96.8123	SSBs
2079	ssp126	1034.61	991.765	1013.19	TFI
2079	ssp370	751.804	716.559	734.181	PWI
2079	ssp370	226.751	207.36	217.055	OFI
2079	ssp370	115.416	95.4673	105.442	SSBs
2079	ssp370	1069.32	1029.14	1049.23	TFI
2079	ssp585	764.969	731.687	748.328	PWI
2079	ssp585	232.409	214.098	223.254	OFI
2079	ssp585	121.867	103.03	112.448	SSBs
2079	ssp585	1097.46	1059.52	1078.49	TFI
2080	ssp126	733.654	695.086	714.37	PWI
2080	ssp126	218.985	197.765	208.375	OFI
2080	ssp126	106.544	84.7145	95.6291	SSBs
2080	ssp126	1030.23	986.262	1008.25	TFI
2080	ssp370	748.462	712.607	730.534	PWI
2080	ssp370	225.321	205.594	215.457	OFI
2080	ssp370	113.782	93.4882	103.635	SSBs
2080	ssp370	1062.12	1021.25	1041.68	TFI
2080	ssp585	767.495	735.004	751.25	PWI
2080	ssp585	233.472	215.596	224.534	OFI
2080	ssp585	123.09	104.701	113.895	SSBs
2080	ssp585	1103.06	1066.02	1084.54	TFI
2081	ssp126	733.56	694.297	713.929	PWI
2081	ssp126	218.982	197.381	208.182	OFI
2081	ssp126	106.522	84.299	95.4104	SSBs
2081	ssp126	1029.71	984.952	1007.33	TFI
2081	ssp370	754.892	719.674	737.283	PWI
2081	ssp370	228.102	208.726	218.414	OFI
2081	ssp370	116.944	97.0112	106.978	SSBs
2081	ssp370	1075.72	1035.57	1055.64	TFI
2081	ssp585	764.604	732.57	748.587	PWI
2081	ssp585	232.179	214.555	223.367	OFI
2081	ssp585	121.642	103.511	112.577	SSBs
2081	ssp585	1097.29	1060.77	1079.03	TFI
2082	ssp126	735.579	697.72	716.649	PWI
2082	ssp126	219.788	198.959	209.373	OFI
2082	ssp126	107.472	86.0438	96.7578	SSBs
2082	ssp126	1034.54	991.38	1012.96	TFI
2082	ssp370	754.132	718.353	736.243	PWI
2082	ssp370	227.801	208.116	217.958	OFI
2082	ssp370	116.588	96.337	106.463	SSBs
2082	ssp370	1073.89	1033.1	1053.49	TFI
2082	ssp585	763.658	728.432	746.045	PWI
2082	ssp585	231.944	212.563	222.253	OFI
2082	ssp585	121.286	101.349	111.318	SSBs
2082	ssp585	1093.85	1053.69	1073.77	TFI
2083	ssp126	733.817	694.801	714.309	PWI
2083	ssp126	219.081	197.615	208.348	OFI
2083	ssp126	106.64	84.5572	95.5987	SSBs
2083	ssp126	1030.36	985.879	1008.12	TFI
2083	ssp370	752.87	717.551	735.21	PWI
2083	ssp370	227.222	207.79	217.506	OFI
2083	ssp370	115.946	95.9559	105.951	SSBs
2083	ssp370	1071.49	1031.22	1051.36	TFI
2083	ssp585	769.423	738.342	753.882	PWI
2083	ssp585	234.237	217.137	225.687	OFI
2083	ssp585	123.995	106.404	115.199	SSBs
2083	ssp585	1107.7	1072.27	1089.98	TFI
2084	ssp126	730.499	691.063	710.781	PWI
2084	ssp126	217.651	195.954	206.802	OFI
2084	ssp126	105.012	82.6913	93.8515	SSBs
2084	ssp126	1023.3	978.343	1000.82	TFI
2084	ssp370	753.681	717.943	735.812	PWI
2084	ssp370	227.601	207.939	217.77	OFI
2084	ssp370	116.363	96.1355	106.249	SSBs
2084	ssp370	1072.97	1032.23	1052.6	TFI
2084	ssp585	769.223	736.863	753.043	PWI
2084	ssp585	234.222	216.418	225.32	OFI
2084	ssp585	123.942	105.626	114.784	SSBs
2084	ssp585	1106.69	1069.8	1088.25	TFI
2085	ssp126	731.668	691.627	711.647	PWI
2085	ssp126	218.197	196.167	207.182	OFI
2085	ssp126	105.612	82.9492	94.2805	SSBs
2085	ssp126	1025.44	979.79	1002.61	TFI
2085	ssp370	759.228	724.845	742.036	PWI
2085	ssp370	229.956	211.038	220.497	OFI
2085	ssp370	119.063	99.6017	109.332	SSBs
2085	ssp370	1085.08	1045.88	1065.48	TFI
2085	ssp585	767.125	734.894	751.009	PWI
2085	ssp585	233.295	215.562	224.428	OFI
2085	ssp585	122.898	104.655	113.776	SSBs
2085	ssp585	1102.41	1065.67	1084.04	TFI
2086	ssp126	733.412	694.251	713.832	PWI
2086	ssp126	218.912	197.366	208.139	OFI
2086	ssp126	106.445	84.2799	95.3623	SSBs
2086	ssp126	1029.45	984.81	1007.13	TFI
2086	ssp370	755.483	721.134	738.308	PWI
2086	ssp370	228.313	209.414	218.864	OFI
2086	ssp370	117.206	97.7649	107.486	SSBs
2086	ssp370	1077.34	1038.19	1057.76	TFI
2086	ssp585	772.266	740.653	756.459	PWI
2086	ssp585	235.513	218.12	226.816	OFI
2086	ssp585	125.422	107.53	116.476	SSBs
2086	ssp585	1113.33	1077.29	1095.31	TFI
2087	ssp126	735.32	697.244	716.282	PWI
2087	ssp126	219.687	198.738	209.212	OFI
2087	ssp126	107.351	85.8004	96.5758	SSBs
2087	ssp126	1033.9	990.496	1012.2	TFI
2087	ssp370	754.395	719.955	737.175	PWI
2087	ssp370	227.841	208.893	218.367	OFI
2087	ssp370	116.671	97.1782	106.924	SSBs
2087	ssp370	1075.05	1035.79	1055.42	TFI
2087	ssp585	771.648	739.23	755.439	PWI
2087	ssp585	235.287	217.452	226.369	OFI
2087	ssp585	125.144	106.796	115.97	SSBs
2087	ssp585	1111.68	1074.72	1093.2	TFI
2088	ssp126	736.824	699.082	717.953	PWI
2088	ssp126	220.327	199.562	209.945	OFI
2088	ssp126	108.084	86.7227	97.4035	SSBs
2088	ssp126	1037.17	994.144	1015.66	TFI
2088	ssp370	754.847	721.037	737.942	PWI
2088	ssp370	228.004	209.402	218.703	OFI
2088	ssp370	116.872	97.7359	107.304	SSBs
2088	ssp370	1076.28	1037.73	1057.01	TFI
2088	ssp585	770.969	739.268	755.118	PWI
2088	ssp585	234.949	217.508	226.229	OFI
2088	ssp585	124.783	106.841	115.812	SSBs
2088	ssp585	1110.61	1074.47	1092.54	TFI
2089	ssp126	733.424	694.699	714.062	PWI
2089	ssp126	218.893	197.587	208.24	OFI
2089	ssp126	106.435	84.5174	95.4763	SSBs
2089	ssp126	1029.68	985.534	1007.61	TFI
2089	ssp370	759.863	727.579	743.721	PWI
2089	ssp370	230.116	212.354	221.235	OFI
2089	ssp370	119.302	101.031	110.167	SSBs
2089	ssp370	1087.36	1050.56	1068.96	TFI
2089	ssp585	771.297	738.048	754.672	PWI
2089	ssp585	235.18	216.887	226.034	OFI
2089	ssp585	125	106.181	115.591	SSBs
2089	ssp585	1110.57	1072.66	1091.62	TFI
2090	ssp126	732.932	693.239	713.086	PWI
2090	ssp126	218.731	196.893	207.812	OFI
2090	ssp126	106.226	83.7598	94.9928	SSBs
2090	ssp126	1028.21	982.963	1005.59	TFI
2090	ssp370	760.171	726.327	743.249	PWI
2090	ssp370	230.338	211.718	221.028	OFI
2090	ssp370	119.51	100.355	109.933	SSBs
2090	ssp370	1087.28	1048.69	1067.98	TFI
2090	ssp585	771.989	739.821	755.905	PWI
2090	ssp585	235.423	217.724	226.574	OFI
2090	ssp585	125.305	107.098	116.201	SSBs
2090	ssp585	1112.5	1075.83	1094.17	TFI
2091	ssp126	733.08	694.116	713.598	PWI
2091	ssp126	218.755	197.318	208.037	OFI
2091	ssp126	106.273	84.2198	95.2466	SSBs
2091	ssp126	1028.86	984.438	1006.65	TFI
2091	ssp370	764.322	730.581	747.452	PWI
2091	ssp370	232.151	213.588	222.87	OFI
2091	ssp370	121.563	102.466	112.014	SSBs
2091	ssp370	1095.91	1057.45	1076.68	TFI
2091	ssp585	776.059	743.332	759.696	PWI
2091	ssp585	237.237	219.232	228.234	OFI
2091	ssp585	127.34	108.817	118.079	SSBs
2091	ssp585	1120.66	1083.35	1102.01	TFI
2092	ssp126	732.953	693.469	713.211	PWI
2092	ssp126	218.728	197.006	207.867	OFI
2092	ssp126	106.229	83.8812	95.0549	SSBs
2092	ssp126	1028.35	983.342	1005.85	TFI
2092	ssp370	757.033	722.76	739.897	PWI
2092	ssp370	228.987	210.131	219.559	OFI
2092	ssp370	117.971	98.5733	108.272	SSBs
2092	ssp370	1080.59	1041.51	1061.05	TFI
2092	ssp585	776.567	744.758	760.662	PWI
2092	ssp585	237.408	219.908	228.658	OFI
2092	ssp585	127.56	109.556	118.558	SSBs
2092	ssp585	1122.14	1085.88	1104.01	TFI
2093	ssp126	731.712	693.104	712.408	PWI
2093	ssp126	218.136	196.895	207.515	OFI
2093	ssp126	105.583	83.7314	94.6571	SSBs
2093	ssp126	1026.19	982.18	1004.19	TFI
2093	ssp370	757.831	723.115	740.473	PWI
2093	ssp370	229.362	210.262	219.812	OFI
2093	ssp370	118.382	98.7332	108.558	SSBs
2093	ssp370	1082.03	1042.45	1062.24	TFI
2093	ssp585	776.712	743.9	760.306	PWI
2093	ssp585	237.528	219.475	228.502	OFI
2093	ssp585	127.667	109.095	118.381	SSBs
2093	ssp585	1121.97	1084.57	1103.27	TFI
2094	ssp126	734.826	697.021	715.924	PWI
2094	ssp126	219.455	198.656	209.056	OFI
2094	ssp126	107.097	85.6998	96.3985	SSBs
2094	ssp126	1033.01	989.91	1011.46	TFI
2094	ssp370	764.26	732.561	748.411	PWI
2094	ssp370	232.01	214.57	223.29	OFI
2094	ssp370	121.46	103.519	112.489	SSBs
2094	ssp370	1096.73	1060.59	1078.66	TFI
2094	ssp585	776.635	744.51	760.573	PWI
2094	ssp585	237.456	219.782	228.619	OFI
2094	ssp585	127.604	109.422	118.513	SSBs
2094	ssp585	1122.13	1085.51	1103.82	TFI
2095	ssp126	731.378	691.996	711.687	PWI
2095	ssp126	218.033	196.366	207.199	OFI
2095	ssp126	105.445	83.155	94.2999	SSBs
2095	ssp126	1025.14	980.247	1002.69	TFI
2095	ssp370	762.561	727.013	744.787	PWI
2095	ssp370	231.481	211.923	221.702	OFI
2095	ssp370	120.754	100.634	110.694	SSBs
2095	ssp370	1091.43	1050.9	1071.17	TFI
2095	ssp585	778.646	747.231	762.939	PWI
2095	ssp585	238.297	221.014	229.655	OFI
2095	ssp585	128.575	110.795	119.685	SSBs
2095	ssp585	1126.62	1090.81	1108.72	TFI
2096	ssp126	730.125	690.306	710.215	PWI
2096	ssp126	217.508	195.601	206.554	OFI
2096	ssp126	104.84	82.3026	93.5711	SSBs
2096	ssp126	1022.35	976.954	999.65	TFI
2096	ssp370	758.685	724.801	741.743	PWI
2096	ssp370	229.689	211.047	220.368	OFI
2096	ssp370	118.776	99.598	109.187	SSBs
2096	ssp370	1084.18	1045.56	1064.87	TFI
2096	ssp585	779.1	746.122	762.611	PWI
2096	ssp585	238.584	220.44	229.512	OFI
2096	ssp585	128.856	110.19	119.523	SSBs
2096	ssp585	1126.84	1089.24	1108.04	TFI
2097	ssp126	728.31	688.03	708.17	PWI
2097	ssp126	216.739	194.578	205.658	OFI
2097	ssp126	103.957	81.1588	92.5581	SSBs
2097	ssp126	1018.38	972.46	995.42	TFI
2097	ssp370	764.954	730.725	747.84	PWI
2097	ssp370	232.456	213.624	223.04	OFI
2097	ssp370	121.893	102.52	112.206	SSBs
2097	ssp370	1096.99	1057.97	1077.48	TFI
2097	ssp585	779.967	746.991	763.479	PWI
2097	ssp585	238.963	220.821	229.892	OFI
2097	ssp585	129.285	110.621	119.953	SSBs
2097	ssp585	1128.63	1091.04	1109.83	TFI
2098	ssp126	731.994	693.636	712.815	PWI
2098	ssp126	218.246	197.142	207.694	OFI
2098	ssp126	105.714	84.0038	94.859	SSBs
2098	ssp126	1026.89	983.165	1005.03	TFI
2098	ssp370	764.608	730.138	747.373	PWI
2098	ssp370	232.317	213.353	222.835	OFI
2098	ssp370	121.73	102.221	111.975	SSBs
2098	ssp370	1096.16	1056.87	1076.52	TFI
2098	ssp585	781.127	748.773	764.95	PWI
2098	ssp585	239.437	221.636	230.536	OFI
2098	ssp585	129.837	111.525	120.681	SSBs
2098	ssp585	1131.32	1094.43	1112.88	TFI
2099	ssp126	734.448	696.581	715.514	PWI
2099	ssp126	219.293	198.459	208.876	OFI
2099	ssp126	106.912	85.4795	96.1958	SSBs
2099	ssp126	1032.2	989.028	1010.61	TFI
2099	ssp370	766.222	733.849	750.036	PWI
2099	ssp370	232.907	215.097	224.002	OFI
2099	ssp370	122.455	104.133	113.294	SSBs
2099	ssp370	1100.48	1063.57	1082.02	TFI
2099	ssp585	780.415	747.892	764.153	PWI
2099	ssp585	239.134	221.241	230.188	OFI
2099	ssp585	129.491	111.083	120.287	SSBs
2099	ssp585	1129.77	1092.69	1111.23	TFI
2100	ssp126	730.705	690.481	710.593	PWI
2100	ssp126	217.785	195.655	206.72	OFI
2100	ssp126	105.141	82.375	93.7581	SSBs
2100	ssp126	1023.36	977.504	1000.43	TFI
2100	ssp370	766.624	734.023	750.324	PWI
2100	ssp370	233.096	215.16	224.128	OFI
2100	ssp370	122.663	104.211	113.437	SSBs
2100	ssp370	1101.2	1064.04	1082.62	TFI
2100	ssp585	784.561	752.975	768.768	PWI
2100	ssp585	240.898	223.521	232.21	OFI
2100	ssp585	131.511	113.634	122.572	SSBs
2100	ssp585	1138.78	1102.77	1120.77	TFI
